# Supplementary material for: Architecture of the sperm whale forehead facilitates ramming combat
Source: PeerJ. 2016 Apr 5;4:e1895. doi: 10.7717/peerj.1895 (PMC4824896; doi:10.7717/peerj.1895)
Supplement: Supplemental Information 4 [file peerj-04-1895-s013.py]

#                                        
# Software Name:Probabilistic Simulation for FEA
# Copyright (C) 2015 Dr. Olga Panagiotopoulou 
                               
# If you use this software for your work please cite
# Panagiotopoulou O, Spyridis P, Mehari Abraha H, Carrier DR, Pataky T. (2016). Architecture of the sperm whale forehead facilitates ramming combat. Peer J,DOI: TBA

from abaqus import openMdb
from odbAccess import openOdb
import cPickle, os, random

__version__     = '0.1.1'  #master script (means)


#(0) Master parameters:
## only these master parameters can change, everything else should remain constant
model           = 'NO_CONN_CASE'   #'GENERIC_BASE' or 'HALF_PARTITIONS' or 'NO_PARTITIONS or 'NO_CONNECTIVE TISSUE'


#(1) Model names and directories (different for each model):
DirROOT            = 'C:\GENERIC MODEL 1/NO CONNECTIVE CASE'
if model == 'GENERIC_BASE':
	FileCAE        = os.path.join(DirROOT, 'MobyDick_SWprojectReload-140727-Base-Generic-Part.cae')
	DirRESULTS     = os.path.join(DirROOT, 'DirRESULTS')
	ModelName      = 'Job-SWReload-Gen-Base-140727'
elif model == 'HALF_PARTITIONS':
	FileCAE        = os.path.join(DirROOT, 'MobyDick_SWprojectReload-140727-HalfPart-Generic-Part.cae')
	DirRESULTS     = os.path.join(DirROOT, 'DirRESULTS')
	ModelName      = 'Job-SWReload-Gen-HalfPart-140727'
elif model == 'NO_PARTITIONS':
	FileCAE        = os.path.join(DirROOT, 'MobyDick_SWprojectReload-140727-NoPart-Generic-Part.cae')
	DirRESULTS     = os.path.join(DirROOT, 'DirRESULTS')
	ModelName      = 'Job-SWReload-Gen-NoPart-140727'
elif model == 'NO_CONN_CASE':
	FileCAE        = os.path.join(DirROOT, 'MobyDick_SWprojectReload-140727-NoCONN_TISSUE-Generic-Part.cae')
	DirRESULTS     = os.path.join(DirROOT, 'DirRESULTS')
	ModelName      = 'Job-SWReload-Gen-NoPart-140727'
JobName            = model


#(2) Model constants (constant across all models)
StepName           = 'Step-Impact'
MaterialName0      = 'MATERIAL-BONE'
MaterialName1      = 'MATERIAL-CONNECTIVE_TISSUE'
MaterialName2      = 'MATERIAL-SPERMACETI'


#(3) Specify (mean) material parameters:
random.seed(0)
### mean material properties:
E0_mean,v0  = 1.48E+10, 0.1   #bone
E1_mean,v1  = 1E+08, 0.49       #connective tissue:
E2_mean,v2  = 1E+08, 0.49     #spermaceti:


#(4) Simulate:
print 'Running simulation...\n\n'
os.makedirs(DirRESULTS)  # Make new folder for the stress.pkl files
openMdb(FileCAE)
oModel          = mdb.models[ModelName]

oModel.materials[MaterialName0].elastic.setValues(table=((E0_mean, v0),))
oModel.materials[MaterialName1].elastic.setValues(table=((E1_mean, v1),))
oModel.materials[MaterialName2].elastic.setValues(table=((E2_mean, v2),))
mdb.jobs[JobName].submit()
mdb.jobs[JobName].waitForCompletion()

### read ODB:
odb = openOdb(JobName+'.odb')
S = [x.mises        for x in odb.steps[StepName].frames[-1].fieldOutputs['S'].values]
odb.close()

### save results:
fnameSTRESS = os.path.join(DirRESULTS,'mean_stress.pkl')
fid = open(fnameSTRESS,'wb')
cPickle.dump({'S':S}, fid)
fid.close()

mdb.close()


print '\n\n\nSimulation complete.\n\n'
